# Supplementary material for: Prognostic Value of HIF-1α-Induced Genes in Sepsis/Septic Shock
Source: Med Sci (Basel). 2023 Jun 12;11(2):41. doi: 10.3390/medsci11020041 (PMC10300988; doi:10.3390/medsci11020041)
Supplement: Supplementary file 1 [file medsci-11-00041-s001.zip]

Archive with 1 entries (1 files):
- medsci-2425554-supplementary.pdf
